# Supplementary material for: Two Distinct Superoxidase Dismutases (SOD) Secreted by the Helminth Parasite Fasciola hepatica Play Roles in Defence against Metabolic and Host Immune Cell-Derived Reactive Oxygen Species (ROS) during Growth and Development
Source: Antioxidants (Basel). 2022 Sep 30;11(10):1968. doi: 10.3390/antiox11101968 (PMC9598480; doi:10.3390/antiox11101968)
Supplement: Supplementary file 1 [file antioxidants-11-01968-s001.zip]

Archive with 4 entries (4 files):
- Figures_supp_R1.pdf
- Supp T1 - Sequence IDs.xlsx
- Supp T2 - Sequence similarity.xlsx
- Supp T3 - NEJ assay results.xlsx
