# Supplementary material for: Two Distinct Superoxidase Dismutases (SOD) Secreted by the Helminth Parasite Fasciola hepatica Play Roles in Defence against Metabolic and Host Immune Cell-Derived Reactive Oxygen Species (ROS) during Growth and Development
Source: Antioxidants (Basel). 2022 Sep 30;11(10):1968. doi: 10.3390/antiox11101968 (PMC9598480; doi:10.3390/antiox11101968)
Supplement: Supplementary file 1 [file antioxidants-11-01968-s001.zip › Supp T2 - Sequence similarity.xlsx]

## Sheet: Similarity
FhSODs	Total positions	Short seq	Identitcal positions	Identity	Similar positions	Similarity
FhSOD1 vs. FhSOD3	177	154	62	0.3464	50	0.632768
SOD1	Total positions	Short seq	Identitcal positions	Identity	Similar positions	Similarity			Average difference	Identity	Similarity
Fh vs. Fg	154	154	152	0.987	2	1			Platyhelminthes	0.6981	0.902018
Fh vs. Ec	154	154	123	0.7987	27	0.974026			Chordates	0.59415	0.873377
Fh vs. Cs	154	152	109	0.7078	31	0.909091
Fh vs. Of	154	152	111	0.7208	30	0.915584
Fh vs. Ov	154	152	110	0.7143	32	0.922078
Fh vs. Aw	154	152	111	0.7208	26	0.88961
Fh vs. Pw1	154	152	100	0.6494	36	0.883117
Fh vs. Pw2	154	151	98	0.6364	32	0.844156
Fh vs. Sman	154	153	101	0.6516	36	0.88961
Fh vs. Smat	154	153	102	0.6581	36	0.896104
Fh vs. Smarg	154	153	102	0.6581	36	0.896104
Fh vs. Sjap	169	154	101	0.5976	37	0.816568	Long seq
Fh vs. Tr	154	152	99	0.6429	40	0.902597
Fh vs. Smed	154	154	97	0.6299	40	0.88961
Fh vs. Oa	154	152	92	0.5974	41	0.863636
Fh vs. Bt	154	153	92	0.5974	42	0.87013
Fh vs. Bi	154	152	92	0.5974	43	0.876623
Fh vs. Hs	154	154	90	0.5844	46	0.883117
SOD3	Total positions	Short seq	Identitcal positions	Identity	Similar positions	Similarity			Average difference	Identity	Similarity
Fh vs. Fg	177	177	171	0.9661	5	0.99435			Platyhelminthes	0.420968	0.684011
Fh vs. Ec	177	155	90	0.5028	37	0.717514	No signal peptide		Chordates	0.254625	0.46191
Fh vs. Ov	191	177	76	0.3858	49	0.65445
Fh vs. Cs	206	177	81	0.3913	40	0.587379
Fh vs. Sbov1	184	177	67	0.3583	56	0.668478
Fh vs. Smat1	181	177	68	0.3636	51	0.657459
Fh vs. Shaem1	184	177	67	0.3583	56	0.668478
Fh vs. Smarg	181	177	68	0.3636	51	0.657459
Fh vs. Sman1	184	177	70	0.3784	54	0.673913
Fh vs. Srod1	177	159	65	0.3672	49	0.644068	No signal peptide
Fh vs. Sjap1	184	177	69	0.369	53	0.663043
Fh vs. Sbov2	178	177	73	0.4033	52	0.702247
Fh vs. Smat2	178	177	69	0.3812	55	0.696629
Fh vs. Shaem2	178	177	72	0.3978	53	0.702247
Fh vs. Scur	183	177	74	0.4022	50	0.677596
Fh vs. Sman2	178	177	77	0.4254	44	0.679775
Fh vs. Srod2	178	177	78	0.4309	38	0.651685
Fh vs. Sjap2	177	177	76	0.4086	42	0.666667
Fh vs. Tr	177	162	61	0.3446	51	0.632768	No signal peptide
Fh vs. Oa	244	177	66	0.2548	47	0.463115
Fh vs. Bt	252	177	67	0.2509	46	0.448413
Fh vs. Bi	252	177	67	0.2509	45	0.444444
Fh vs. Hs	240	177	66	0.2619	52	0.491667
