# Supplementary material for: Two Distinct Superoxidase Dismutases (SOD) Secreted by the Helminth Parasite Fasciola hepatica Play Roles in Defence against Metabolic and Host Immune Cell-Derived Reactive Oxygen Species (ROS) during Growth and Development
Source: Antioxidants (Basel). 2022 Sep 30;11(10):1968. doi: 10.3390/antiox11101968 (PMC9598480; doi:10.3390/antiox11101968)
Supplement: Supplementary file 1 [file antioxidants-11-01968-s001.zip › Supp T3 - NEJ assay results.xlsx]

## Sheet: Assay conditions
Tukey's multiple comparisons test	Mean Diff.	95.00% CI of diff.	Below threshold?	Summary	Adjusted P Value		ns	0.1234
PBS vs. PBS + XOD + BS + CAT	-1.667	-25.96 to 22.63	No	ns	>0.9999		*	0.0332
PBS vs. AB	25	0.7029 to 49.30	Yes	*	0.0398		**	0.0021
PBS vs. AB + BS	26.67	2.370 to 50.96	Yes	*	0.0227		***	0.0002
PBS vs. AB + CAT (43 U/mL)	13.33	-10.96 to 37.63	No	ns	0.6531		****	<0.0001
PBS vs. AB + XOD	75	50.70 to 99.30	Yes	****	<0.0001
PBS vs. AB + XOD + BS	75	50.70 to 99.30	Yes	****	<0.0001
PBS vs. AB + XOD + CAT (43 U/mL)	3.333	-20.96 to 27.63	No	ns	0.9998
PBS + XOD + BS + CAT vs. AB	26.67	2.370 to 50.96	Yes	*	0.0227
PBS + XOD + BS + CAT vs. AB + BS	28.33	4.036 to 52.63	Yes	*	0.0126
PBS + XOD + BS + CAT vs. AB + CAT (43 U/mL)	15	-9.297 to 39.30	No	ns	0.5116
PBS + XOD + BS + CAT vs. AB + XOD	76.67	52.37 to 101.0	Yes	****	<0.0001
PBS + XOD + BS + CAT vs. AB + XOD + BS	76.67	52.37 to 101.0	Yes	****	<0.0001
PBS + XOD + BS + CAT vs. AB + XOD + CAT (43 U/mL)	5	-19.30 to 29.30	No	ns	0.9976
AB vs. AB + BS	1.667	-22.63 to 25.96	No	ns	>0.9999
AB vs. AB + CAT (43 U/mL)	-11.67	-35.96 to 12.63	No	ns	0.7842
AB vs. AB + XOD	50	25.70 to 74.30	Yes	****	<0.0001
AB vs. AB + XOD + BS	50	25.70 to 74.30	Yes	****	<0.0001
AB vs. AB + XOD + CAT (43 U/mL)	-21.67	-45.96 to 2.630	No	ns	0.111
AB + BS vs. AB + CAT (43 U/mL)	-13.33	-37.63 to 10.96	No	ns	0.6531
AB + BS vs. AB + XOD	48.33	24.04 to 72.63	Yes	****	<0.0001
AB + BS vs. AB + XOD + BS	48.33	24.04 to 72.63	Yes	****	<0.0001
AB + BS vs. AB + XOD + CAT (43 U/mL)	-23.33	-47.63 to 0.9638	No	ns	0.0677
AB + CAT (43 U/mL) vs. AB + XOD	61.67	37.37 to 85.96	Yes	****	<0.0001
AB + CAT (43 U/mL) vs. AB + XOD + BS	61.67	37.37 to 85.96	Yes	****	<0.0001
AB + CAT (43 U/mL) vs. AB + XOD + CAT (43 U/mL)	-10	-34.30 to 14.30	No	ns	0.8875
AB + XOD vs. AB + XOD + BS	0	-24.30 to 24.30	No	ns	>0.9999
AB + XOD vs. AB + XOD + CAT (43 U/mL)	-71.67	-95.96 to -47.37	Yes	****	<0.0001
AB + XOD + BS vs. AB + XOD + CAT (43 U/mL)	-71.67	-95.96 to -47.37	Yes	****	<0.0001

## Sheet: Catalase conc.
Tukey's multiple comparisons test	Mean Diff.	95.00% CI of diff.	Below threshold?	Summary	Adjusted P Value		ns	0.1234
PBS vs. Vehicle	75	50.65 to 99.35	Yes	****	<0.0001		*	0.0332
PBS vs. CAT (43 U/mL)	3.333	-21.01 to 27.68	No	ns	0.9982		**	0.0021
PBS vs. CAT (4 U/mL)	33.33	8.987 to 57.68	Yes	**	0.003		***	0.0002
PBS vs. BS + CAT (43 U/mL)	-3.333	-27.68 to 21.01	No	ns	0.9982		****	<0.0001
PBS vs. BS + CAT (4 U/mL)	28.33	3.987 to 52.68	Yes	*	0.0152
Vehicle vs. CAT (43 U/mL)	-71.67	-96.01 to -47.32	Yes	****	<0.0001
Vehicle vs. CAT (4 U/mL)	-41.67	-66.01 to -17.32	Yes	***	0.0002
Vehicle vs. BS + CAT (43 U/mL)	-78.33	-102.7 to -53.99	Yes	****	<0.0001
Vehicle vs. BS + CAT (4 U/mL)	-46.67	-71.01 to -22.32	Yes	****	<0.0001
CAT (43 U/mL) vs. CAT (4 U/mL)	30	5.653 to 54.35	Yes	**	0.009
CAT (43 U/mL) vs. BS + CAT (43 U/mL)	-6.667	-31.01 to 17.68	No	ns	0.9589
CAT (43 U/mL) vs. BS + CAT (4 U/mL)	25	0.6532 to 49.35	Yes	*	0.0415
CAT (4 U/mL) vs. BS + CAT (43 U/mL)	-36.67	-61.01 to -12.32	Yes	***	0.001
CAT (4 U/mL) vs. BS + CAT (4 U/mL)	-5	-29.35 to 19.35	No	ns	0.9883
BS + CAT (43 U/mL) vs. BS + CAT (4 U/mL)	31.67	7.320 to 56.01	Yes	**	0.0052

## Sheet: BOV SOD vs. FhSODs
Tukey's multiple comparisons test	Mean Diff.	95.00% CI of diff.	Below threshold?	Summary	Adjusted P Value		ns	0.1234
PBS vs. Vehicle	75	53.03 to 96.97	Yes	****	<0.0001		*	0.0332
PBS vs. BS	75	53.03 to 96.97	Yes	****	<0.0001		**	0.0021
PBS vs. FhSOD1	73.33	51.37 to 95.30	Yes	****	<0.0001		***	0.0002
PBS vs. FhSOD3	46.67	24.70 to 68.63	Yes	****	<0.0001		****	<0.0001
PBS vs. CAT + BS	-3.333	-25.30 to 18.63	No	ns	0.9997
PBS vs. CAT + FhSOD1	-8.333	-30.30 to 13.63	No	ns	0.9234
PBS vs. CAT + FhSOD3	-15	-36.97 to 6.966	No	ns	0.3832
Vehicle vs. BS	0	-21.97 to 21.97	No	ns	>0.9999
Vehicle vs. FhSOD1	-1.667	-23.63 to 20.30	No	ns	>0.9999
Vehicle vs. FhSOD3	-28.33	-50.30 to -6.367	Yes	**	0.0041
Vehicle vs. CAT + BS	-78.33	-100.3 to -56.37	Yes	****	<0.0001
Vehicle vs. CAT + FhSOD1	-83.33	-105.3 to -61.37	Yes	****	<0.0001
Vehicle vs. CAT + FhSOD3	-90	-112.0 to -68.03	Yes	****	<0.0001
BS vs. FhSOD1	-1.667	-23.63 to 20.30	No	ns	>0.9999
BS vs. FhSOD3	-28.33	-50.30 to -6.367	Yes	**	0.0041
BS vs. CAT + BS	-78.33	-100.3 to -56.37	Yes	****	<0.0001
BS vs. CAT + FhSOD1	-83.33	-105.3 to -61.37	Yes	****	<0.0001
BS vs. CAT + FhSOD3	-90	-112.0 to -68.03	Yes	****	<0.0001
FhSOD1 vs. FhSOD3	-26.67	-48.63 to -4.701	Yes	**	0.0083
FhSOD1 vs. CAT + BS	-76.67	-98.63 to -54.70	Yes	****	<0.0001
FhSOD1 vs. CAT + FhSOD1	-81.67	-103.6 to -59.70	Yes	****	<0.0001
FhSOD1 vs. CAT + FhSOD3	-88.33	-110.3 to -66.37	Yes	****	<0.0001
FhSOD3 vs. CAT + BS	-50	-71.97 to -28.03	Yes	****	<0.0001
FhSOD3 vs. CAT + FhSOD1	-55	-76.97 to -33.03	Yes	****	<0.0001
FhSOD3 vs. CAT + FhSOD3	-61.67	-83.63 to -39.70	Yes	****	<0.0001
CAT + BS vs. CAT + FhSOD1	-5	-26.97 to 16.97	No	ns	0.9956
CAT + BS vs. CAT + FhSOD3	-11.67	-33.63 to 10.30	No	ns	0.6886
CAT + FhSOD1 vs. CAT + FhSOD3	-6.667	-28.63 to 15.30	No	ns	0.9761
